# Supplementary material for: Proof-of-Concept for Liquid Biopsy Disease Monitoring of MYC-Amplified Group 3 Medulloblastoma by Droplet Digital PCR
Source: Cancers (Basel). 2023 Apr 28;15(9):2525. doi: 10.3390/cancers15092525 (PMC10177279; doi:10.3390/cancers15092525)
Supplement: Supplementary file 1 [file cancers-15-02525-s001.zip]

Archive with 1 entries (1 files):
- cancers-2292983-supplementary.pdf
